# Supplementary material for: Pruning harvesting with modular towed chipper: Little effect of the machine setting and configuration on performance despite strong impact on wood chip quality
Source: PLoS One. 2021 Dec 31;16(12):e0261810. doi: 10.1371/journal.pone.0261810 (PMC8719771; doi:10.1371/journal.pone.0261810)
Supplement: S1 Table — (XLSX) [file pone.0261810.s002.xlsx]

## Sheet: SuppTab S3 Raw Data Performance
Site	NAZ	Y	SPEC	Loading system	Knife type	Knife	Knife rotation speed	Row_n	First Row	Row distance	TE_h_per_ha	TO_h_per_ha	FieldEFF	MAT_TE_CAP_in_th	MAT_TO_CAP_in_th	Lossesin_tFBha	Yield_tha	prod_TOT	collection_eff	Fuel_lha	Fuel_lton
Alcaniz	Spain	2014	Almond	container	Disc	hoe shape knives	V4	2	B	7	0.53288	0.684051	77.9006	0.57916	0.391957	0.0471429	0.308623	0.333623	92.5065	6.17562	20.0103
Alcaniz	Spain	2014	Almond	container	Disc	hoe shape knives	V4	1	A	7	0.663919	0.78602	84.466	0.353479	0.273689	0.147143	0.234682	0.267682	87.6719	12.182
Alcaniz	Spain	2014	Almond	container	Disc	hoe shape knives	V4	3	B	7	0.63688	1.0778	59.0909	0.620874	0.308268	0.00428571	0.395423	0.413423	95.6461	2.41	6.09474
Alcaniz	Spain	2014	Almond	container	Disc	hoe shape knives	V4	4	B	7	0.286235	0.884725	32.3529	1.52747	0.400787	0.0328571	0.437215	0.441215	99.0934	4.35926	9.97052
Alcaniz	Spain	2014	Almond	container	Disc	hoe shape knives	V4	5	B	7	0.311791	0.716715	43.5028	1.50538	0.530787	0.00428571	0.469363	0.473363	99.155	4.06068	8.65147
Alcaniz	Spain	2014	Almond	container	Disc	hoe shape knives	V4	6	B	7	0.509829	1.06171	48.0198
Alcaniz	Spain	2014	Almond	container	Disc	hoe shape knives	V4	7	B	7	0.558608	0.808913	69.0566
Alcaniz	Spain	2014	Almond	container	Disc	hoe shape knives	V4	8	B	7	0.324167	0.637156	50.8772
Alcaniz	Spain	2014	Almond	Big bag	Disc	hoe shape knives	V4	1	A	7	0.504561	0.504561	100	0.755145	0.64285	0.0471429	0.381017	0.438017	86.9868	7.90446	20.7457
Alcaniz	Spain	2014	Almond	Big bag	Disc	hoe shape knives	V4	2	B	7	0.396825	0.446659	88.843	0.932087	0.696109	0.0614286	0.369876	0.419876	88.0917	4.88553	13.2086
Alcaniz	Spain	2014	Almond	Big bag	Disc	hoe shape knives	V4	3	B	7	0.347435	0.507528	68.4564	1.071	0.630465	0.0614286	0.372104	0.432104	86.1145	3.6422	9.78813
Alcaniz	Spain	2014	Almond	Big bag	Disc	hoe shape knives	V4	4	B	7	0.42622	0.503905	84.5833	0.904399	0.641418	0.0757143	0.385473	0.436473	88.3154	3.12523	8.10752
Alcaniz	Spain	2014	Almond	Big bag	Disc	hoe shape knives	V4	5	B	7	0.329404	0.712745	46.2162	1.15669	0.45716		0.381017	0.440017	86.5914	4.74267	12.4474
Alcaniz	Spain	2014	Almond	Big bag	Disc	hoe shape knives	V4	6	B	7	0.416568	0.797599	52.2277
Alcaniz	Spain	2014	Almond	Big bag	Disc	hoe shape knives	V4	7	B	7	0.468808	0.616464	76.0479
Alcaniz	Spain	2014	Almond	Big bag	Disc	hoe shape knives	V4	8	B	7	0.494061	0.814675	60.6452
Alcaniz	Spain	2014	Almond	Big bag	Disc	hoe shape knives	V4	9	B	7	0.391156	0.555556	70.4082
Alcaniz	Spain	2014	Almond	Big bag	Disc	hoe shape knives	V4	10	B	7	0.416918	0.879044	47.4286
Alcaniz	Spain	2014	Almond	Big bag	Disc	hoe shape knives	V4	11	B	7	0.339797	0.691474	49.1409
Fraga	Spain	2014	Peach	Big bag	Cont	Helicoidal knives	V3	1	A	5	1.31944	1.31944	100	1.5634	1.32175	0.526	2.06281	2.33581	88.3124	23.1052	11.2008
Fraga	Spain	2014	Peach	Big bag	Cont	Helicoidal knives	V3	2	B	5	1.27381	1.73016	73.6239	1.59737	0.945382	0.146	2.03475	2.19075	92.8791	23.4239	11.5119
Fraga	Spain	2014	Peach	Big bag	Cont	Helicoidal knives	V3	3	B	5	1.35284	2.12468	63.6727			0.206
Fraga	Spain	2014	Peach	Big bag	Cont	Helicoidal knives	V3	4	B	5	1.56085	2.08995	74.6835			0.226
Fraga	Spain	2014	Peach	Big bag	Cont	Helicoidal knives	V3	5	B	5						0.426
Fraga	Spain	2014	Peach	Big bag	Disc	hoe shape knives	V3	1	A	5	2.95498	3.09866	95.3632	0.869923	0.739087	0.91	2.5706	2.9746	86.4184	19.1453	7.44776
Fraga	Spain	2014	Peach	Big bag	Disc	hoe shape knives	V3	2	B	5	2.30072	2.59662	88.6047	1.08266	0.837596	0.446	2.4909	2.8249	88.1766	15.8063	6.34564
Fraga	Spain	2014	Peach	Big bag	Disc	hoe shape knives	V3	3	B	5	1.95988	3.11214	62.9752	1.22011	0.710319	0.526	2.39126	2.87126	83.2826	20.5812	8.60682
Fraga	Spain	2014	Peach	Big bag	Disc	hoe shape knives	V3	4	B	5	2.26073	2.62376	86.1635			0.226
Fraga	Spain	2014	Peach	Big bag	Disc	hoe shape knives	V3	5	B	5	1.97386	3.45752	57.0888			0.466
Fraga	Spain	2014	Peach	Big bag	Disc	hoe shape knives	V3	6	B	5	2.87212	3.75262	76.5363
Fraga	Spain	2014	Peach	Big bag	Disc	hoe shape knives	V3	7	B	5	2.53561	3.07692	82.4074
Fraga	Spain	2014	Peach	Big bag	Disc	hoe shape knives	V3	8	B	5	2.96748	4.02439	73.7374
Fraga	Spain	2014	Peach	Big bag	Disc	hoe shape knives	V3	9	B	5	2.80998	4.07407	68.9723
Fraga	Spain	2014	Peach	Big bag	Disc	hoe shape knives	V3	10	B	5	1.89815	3.22531	58.8517
Postdam	German	2015	Apple	container	Cont	Helicoidal knives	V3	1	A	3.3	1.38063	1.38063	100	1.57546	1.79411	0.55	2.17512	2.74112	79.3515	13.7375	6.31573
Postdam	German	2015	Apple	container	Cont	Helicoidal knives	V3	2	B	3.3	1.4121	1.59697	88.4236	1.51424	1.5319	0.75	2.13826	2.70726	78.9824	20.9615	9.80308
Postdam	German	2015	Apple	container	Cont	Helicoidal knives	V3	3	B	3.3	1.6363	1.95884	83.5341	1.35182	1.32997	0.85	2.21199	2.88299	76.7256	18.3206	8.2824
Postdam	German	2015	Apple	container	Cont	Helicoidal knives	V3	4	B	3.3	1.65203	2.23811	73.8137			0.75
Postdam	German	2015	Apple	container	Cont	Helicoidal knives	V3	5	B	3.3	1.6245	1.90377	85.3306			0.55
Postdam	German	2015	Plum	Big bag	Cont	Helicoidal knives	V3	A	A	4	3.4983	4.31338	81.1036	1.51961	1.23418	1.215	5.31607	6.10107	87.1334	16.4319	3.09099
Postdam	German	2015	Plum	Big bag	Cont	Helicoidal knives	V3	B+C	B	4	3.57662	4.56836	78.2911	2.13531	1.60729	1.015	7.63717	8.41517	90.7548	15.9314	2.08603
Postdam	German	2015	Plum	Big bag	Cont	Helicoidal knives	V3	D	B	4	5.59211	5.70175	98.0769	0.423993	0.477769	0.865	2.37102	3.12202	75.945	16.8421	7.10333
Postdam	German	2015	Plum	Big bag	Cont	Helicoidal knives	V3		B	4						0.465
Postdam	German	2015	Plum	Big bag	Cont	Helicoidal knives	V3		B	4						0.765
Postdam	German	2015	Plum	container	Cont	Helicoidal knives	V3	1	A	4	1.08483	1.08483	100	8.80208	1.8557	1.215	9.54881	10.1688	93.9029	12.8378	1.34444
Postdam	German	2015	Plum	container	Cont	Helicoidal knives	V3	2	B	4	7.07207	8.19444	86.3033	1.35021	0.245041	1.015	9.54881	10.1428	94.1436	14.1892	1.48596
Postdam	German	2015	Plum	container	Cont	Helicoidal knives	V3		B	4						0.865
Postdam	German	2015	Plum	container	Cont	Helicoidal knives	V3		B	4						0.465
Postdam	German	2015	Plum	container	Cont	Helicoidal knives	V3		B	4						0.765
Postdam	German	2015	Plum	container	Cont	Helicoidal knives	V3	exp_per_row_1	A	4	4.02778	4.02778	100			1.215
Postdam	German	2015	Plum	container	Cont	Helicoidal knives	V3	exp_per_row_2	B	4	5.8125	8.56944	67.8282			1.015
Postdam	German	2015	Plum	container	Cont	Helicoidal knives	V3	exp_per_row_3	B	4	2.06944	2.06944	100			0.865
Postdam	German	2015	Plum	container	Cont	Helicoidal knives	V3	exp_per_row_4	B	4	5.25694	7.77083	67.6497			0.465
Postdam	German	2015	Plum	container	Cont	Helicoidal knives	V3	exp_per_row_5	B	4
Postdam	German	2015	Plum	container	Cont	Helicoidal knives	V3	exp_per_row_6	B	4	3.99306	5.09028	78.4447
Postdam	German	2015	Plum	container	Cont	Helicoidal knives	V3	exp_per_row_7	B	4	6.54167	6.54167	100
Caspe	Spain	2015	Olive	Big bag	Cont	Helicoidal knives	V4	1	A	4	2.30934	3.2832	70.3379	1.78265	1.26327	0.965	4.11675	4.76875	86.3277	39.1601	9.51239
Caspe	Spain	2015	Olive	Big bag	Cont	Helicoidal knives	V4	2	B	4	2.39335	2.39335	100	1.13352	1.34745	0.265	2.71292	3.70792	73.1656	24.8443	9.15778
Caspe	Spain	2015	Olive	Big bag	Cont	Helicoidal knives	V4	3	B	4	2.56313	2.56313	100	0.800641	0.929805	1.165	2.05215	2.74015	74.8919	24.2264	11.8054
Caspe	Spain	2015	Olive	Big bag	Cont	Helicoidal knives	V4	4	B	4	2.4177	3.00069	80.5714	1.26888	1.15671	0.923	3.06776	3.99076	76.8715	33.4991	10.9198
Caspe	Spain	2015	Olive	Big bag	Cont	Helicoidal knives	V4	5	B	4	2.41753	3.38108	71.5019	1.41755	1.11436	1.865	3.42697	4.46397	76.7695	22.858	6.67003
Caspe	Spain	2015	Olive	Big bag	Cont	Helicoidal knives	V4	6	B	4	2.63533	3.63693	72.4602	1.41555	1.12478		3.73043	4.70343	79.313	25.9485	6.95591
Caspe	Spain	2015	Olive	Big bag	Cont	Helicoidal knives	V4	7	B	4	2.89579	3.31336	87.3973	1.27344	1.18296		3.68762	4.50662	81.8267	23.6456	6.41215
Caspe	Spain	2015	Olive	Big bag	Cont	Helicoidal knives	V4	8	B	4	2.54477	3.74635	67.9268	1.15623	0.923135		2.94234	3.97634	73.9962	25.0611	8.51741
Caspe	Spain	2015	Olive	Big bag	Cont	Helicoidal knives	V4	9	B	4	3.03704	4.00926	75.7506
Caspe	Spain	2015	Olive	Big bag	Cont	Helicoidal knives	V4	10	B	4	3.01708	3.76783	80.0747
Caspe	Spain	2015	Olive	Big bag	Cont	Helicoidal knives	V4	11	B	4	3.68151	4.414	83.4052
Caspe	Spain	2015	Olive	Big bag	Cont	Helicoidal knives	V4	12	B	4	3.58796	4.9865	71.9536
Caspe	Spain	2015	Olive	Big bag	Cont	Helicoidal knives	V4	13	B	4	3.49165	4.22009	82.7388
Caspe	Spain	2015	Olive	Big bag	Cont	Helicoidal knives	V4	14	B	4	3.82191	4.29965	88.8889
