# Supplementary material for: Pruning harvesting with modular towed chipper: Little effect of the machine setting and configuration on performance despite strong impact on wood chip quality
Source: PLoS One. 2021 Dec 31;16(12):e0261810. doi: 10.1371/journal.pone.0261810 (PMC8719771; doi:10.1371/journal.pone.0261810)
Supplement: S2 Table — (XLSX) [file pone.0261810.s003.xlsx]

## Sheet: Supp Tab S4 Raw Data Quality
Site	NATION	Year	SPEC	Loading system	Knife type	Knife	Knife rotation speed	rep	subrep	SIZE_120to350	SIZE_100to120	SIZE_63to100	SIZE_45to63	SIZE_16to45	SIZE_8to16	SIZE_315to8	SIZE_min315	weight_TOT_post_analysis	weight_TOT_before_analysis	weight loss (percentage)	moisture	MVA_kgcubicmeter
Fraga	Spain	2014	Peach	Big bag	Cont	Helicoidal knives	V3	1	A	6.57678	0	0.92075	1.06873	22.3282	31.7165	25.929	11.46	608.2	612.4	0.685826	59.832	198.173
Fraga	Spain	2014	Peach	Big bag	Cont	Helicoidal knives	V3	2	A	0	0	0.108882	0.886608	13.7813	33.1311	33.0845	19.0076	642.9	646.5	0.556845	59.4663	186.987
Fraga	Spain	2014	Peach	Big bag	Cont	Helicoidal knives	V3	3	A	10.7747	0	3.08703	0.119498	23.6606	30.4521	23.0631	8.84286	502.1	504.7	0.515158	60.6268	241.051
Fraga	Spain	2014	Peach	Big bag	Cont	Helicoidal knives	V3	4	A	2.68985	0	0	3.13269	15.729	31.5565	32.2782	14.6137	609.7	616.3	1.07091	60.0985	248.509
Fraga	Spain	2014	Peach	Big bag	Cont	Helicoidal knives	V3	5	A												60.4271	237.323
Postdam	German	2015	Apple	container	Cont	Helicoidal knives	V2	1	A	1.80165	0	1.64722	3.86067	39.173	29.8387	17.5532	6.1256	582.8	584.2	0.239644		308.166
Postdam	German	2015	Apple	container	Cont	Helicoidal knives	V2	2	A	1.81712	0	1.39215	9.64244	34.3347	25.9818	20.5598	6.27198	682.4	686.4	0.582751		332.401
Postdam	German	2015	Apple	container	Cont	Helicoidal knives	V2	3	A	11.5959	0	2.7857	2.03054	27.32	28.5115	20.1208	7.63551	595.9	596.2	0.0503187		306.301
Postdam	German	2015	Apple	container	Cont	Helicoidal knives	V2	4	A	6.84514	0	0	0.897724	31.1959	30.202	22.7797	8.07951	623.8	626.2	0.383264		310.03
Postdam	German	2015	Apple	container	Cont	Helicoidal knives	V2	5	A													310.03
Postdam	German	2015	Apple	container	Cont	Helicoidal knives	V3	1	A	10.4898	0	4.14356	4.52865	37.9082	25.4159	11.5065	6.00739	649.2	650.1	0.13844		259.694
Postdam	German	2015	Apple	container	Cont	Helicoidal knives	V3	2	A	7.46695	0	0.893176	1.87567	46.9811	27.1347	10.7717	4.87674	559.8	562.3	0.444603		261.559
Postdam	German	2015	Apple	container	Cont	Helicoidal knives	V3	3	A	3.52063	0.0985777	2.95733	1.19701	36.3752	31.221	14.7866	9.84368	710.1	711.8	0.238831		276.473
Postdam	German	2015	Apple	container	Cont	Helicoidal knives	V3	4	A	3.83193	0	1.51261	0	41.7815	29.5126	15.8655	7.4958	595	596.5	0.251467		300.708
Postdam	German	2015	Apple	container	Cont	Helicoidal knives	V3	5	A													285.794
Postdam	German	2015	Apple	container	Cont	Helicoidal knives	V4	1	A	0.741862	0	3.46707	1.98335	31.3096	34.0802	17.9561	10.4618	660.5	663.3	0.422132		296.98
Postdam	German	2015	Apple	container	Cont	Helicoidal knives	V4	2	A	0.941248	0	0	0	36.9971	28.6625	19.1893	14.2098	658.7	661.8	0.468419		306.301
Postdam	German	2015	Apple	container	Cont	Helicoidal knives	V4	3	A	5.43383	0	0	0	33.4356	36.1233	14.8554	10.1519	684.6	686.5	0.276766		280.201
Postdam	German	2015	Apple	container	Cont	Helicoidal knives	V4	4	A	1.66253	0	0	2.59589	34.3153	30.7569	18.5358	12.1336	685.7	687.8	0.305321		310.03
Postdam	German	2015	Apple	container	Cont	Helicoidal knives	V4	5	A													287.658
Postdam	German	2015	Apple	container	Cont	Helicoidal knives	V5	1	A	3.14061	0	1.15632	0.571021	34.3326	38.03	14.1613	8.60814	700.5	704.1	0.511291		295.116
Postdam	German	2015	Apple	container	Cont	Helicoidal knives	V5	2	A	7.1348	0	18.4151	1.29724	34.8421	22.9977	9.48957	5.82346	709.2	713.6	0.616592		229.866
Postdam	German	2015	Apple	container	Cont	Helicoidal knives	V5	3	A	1.41151	0	5.90973	10.1753	36.6992	31.1152	10.4235	4.26555	644.7	646.2	0.232126		269.016
Postdam	German	2015	Apple	container	Cont	Helicoidal knives	V5	4	A	8.61317	0	1.7454	5.61563	37.1467	37.0518	2.39044	7.43692	527.1	596.2	11.5901		269.016
Postdam	German	2015	Apple	container	Cont	Helicoidal knives	V5	5	A													283.93
Postdam	German	2015	Apple	container	Cont	Helicoidal knives	Vmax	1	A	2.69382	2.38173	17.6413	15.9658	29.0572	24.1787	5.38765	2.69382	608.8	608.7	-0.0164285		259.694
Postdam	German	2015	Apple	container	Cont	Helicoidal knives	Vmax	2	A	3.40439	2.03627	0	1.20904	43.3185	30.0509	10.8495	9.1314	628.6	636.5	1.24116		269.016
Postdam	German	2015	Apple	container	Cont	Helicoidal knives	Vmax	3	A	27.7433	2.75246	1.4218	5.63252	41.3416	16.3325	3.59096	1.18483	548.6	565.5	2.98851		263.423
Postdam	German	2015	Apple	container	Cont	Helicoidal knives	Vmax	4	A	15.6061	0	3.76019	5.54825	24.9014	25.401	12.5033	12.2798	760.6	762	0.183727		259.694
Postdam	German	2015	Apple	container	Cont	Helicoidal knives	Vmax	5	A													265.287
Postdam	German	2015	Plum	Big bag	Cont	Helicoidal knives	V2	1	A	0	0	0	0.510563	37.8873	30.2465	22.3768	8.97887	568	570.2	0.38583		308.166
Postdam	German	2015	Plum	Big bag	Cont	Helicoidal knives	V2	2	A	0	0	0	0	20.8504	33.8675	28.749	16.5331	611.5	612.8	0.212141		332.401
Postdam	German	2015	Plum	Big bag	Cont	Helicoidal knives	V2	3	A	3.76222	0	0	0.548936	15.3434	36.2565	29.2007	14.8882	746.9	748.2	0.17375		306.301
Postdam	German	2015	Plum	Big bag	Cont	Helicoidal knives	V2	4	A	0.538943	0	0	1.16481	23.2789	34.3011	25.5216	15.1947	575.2	576.8	0.277393		310.03
Postdam	German	2015	Plum	Big bag	Cont	Helicoidal knives	V2	5	A													310.03
Postdam	German	2015	Plum	container	Cont	Helicoidal knives	V3	1	A	0	0	5.62451	0.204242	13.5585	40.9269	27.0699	12.6159	636.5	637.5	0.156863		259.694
Postdam	German	2015	Plum	container	Cont	Helicoidal knives	V3	2	A	0.911854	0	0.18816	3.56057	28.832	35.1136	21.6674	9.72644	690.9	692.5	0.231047		261.559
Postdam	German	2015	Plum	container	Cont	Helicoidal knives	V3	3	A	0	0	0	0.126103	25.0631	38.7295	26.2137	9.86759	634.4	636.8	0.376884		276.473
Postdam	German	2015	Plum	container	Cont	Helicoidal knives	V3	4	A	14.878	0	0.121951	0.0762195	18.4146	34.1768	21.875	10.4573	656	658.8	0.425015		300.708
Postdam	German	2015	Plum	container	Cont	Helicoidal knives	V3	5	A													285.794
Postdam	German	2015	Plum	container	Cont	Helicoidal knives	V4	1	A	0.721154	0	0.186966	0.507479	37.8072	37.7537	17.695	5.32853	748.8	749.8	0.133369		296.98
Postdam	German	2015	Plum	container	Cont	Helicoidal knives	V4	2	A	4.42519	0	0.139254	3.82175	43.0914	33.3746	12.471	2.67678	646.3	647.7	0.216149		306.301
Postdam	German	2015	Plum	container	Cont	Helicoidal knives	V4	3	A	4.53099	0	0	1.379	31.5502	37.9906	18.624	5.92514	659.9	661	0.166415		280.201
Postdam	German	2015	Plum	container	Cont	Helicoidal knives	V4	4	A	1.82493	0	0	0.30931	34.1015	42.4528	16.9966	4.31488	646.6	648.9	0.354446		310.03
Postdam	German	2015	Plum	container	Cont	Helicoidal knives	V4	5	A													287.658
Postdam	German	2015	Plum	container	Cont	Helicoidal knives	V5	1	A	0.448359	0	0	2.0016	42.1297	49.8319	2.53002	3.05845	624.5	626.2	0.271479		295.116
Postdam	German	2015	Plum	container	Cont	Helicoidal knives	V5	2	A	4.48666	0	0	4.1094	42.2797	32.6731	11.8297	4.6214	742.2	745.6	0.456009		229.866
Postdam	German	2015	Plum	container	Cont	Helicoidal knives	V5	3	A	0.343446	0	0	0	36.0189	40.9416	15.5839	7.11219	698.8	700.5	0.242684		269.016
Postdam	German	2015	Plum	container	Cont	Helicoidal knives	V5	4	A	8.73516	0	0	3.91325	42.5612	29.4766	11.1582	4.15556	825.4	827	0.19347		269.016
Postdam	German	2015	Plum	container	Cont	Helicoidal knives	V5	5	A													283.93
Postdam	German	2015	Plum	container	Cont	Helicoidal knives	Vmax	1	A	0.29976	0	0	0.209832	34.2026	41.3519	16.7416	7.19424	667.2	670.8	0.536673		259.694
Postdam	German	2015	Plum	container	Cont	Helicoidal knives	Vmax	2	A	0	0	0	0	38.1656	43.9584	14.0594	3.81656	662.9	666.9	0.59979		269.016
Postdam	German	2015	Plum	container	Cont	Helicoidal knives	Vmax	3	A	0	0	0	0.226212	36.8443	40.6334	15.9621	6.33395	707.3	709.7	0.338171		263.423
Postdam	German	2015	Plum	container	Cont	Helicoidal knives	Vmax	4	A	6.21672	0	0.849043	0	39.3438	37.7896	12.7069	3.09397	694.9	705.6	1.51644		259.694
Postdam	German	2015	Plum	container	Cont	Helicoidal knives	Vmax	5	A													265.287
Caspe	Spain	2015	Olive	Big bag	Cont	Helicoidal knives	V4	1	A	0	0	13.3447	3.6947	17.9144	24.3316	34.808	5.90666	411.4	413.1	0.411523
Caspe	Spain	2015	Olive	Big bag	Cont	Helicoidal knives	V4	2	A	26.2599	0	21.2036	1.40915	12.9808	15.4841	20.8389	1.82361	603.2	614.1	1.77496
Caspe	Spain	2015	Olive	Big bag	Cont	Helicoidal knives	V4	3	A	2.97694	0	4.92662	4.65409	25.0314	20.0419	36.1845	6.18449	477	482	1.03734
Caspe	Spain	2015	Olive	Big bag	Cont	Helicoidal knives	V4	4	A	8.41718	0	8.66258	1.15337	13.4969	21.816	40.7362	5.71779	407.5	411.3	0.9239
Caspe	Spain	2015	Olive	Big bag	Cont	Helicoidal knives	V5	1	A	5.58131	0	1.93125	1.62225	29.915	24.4303	29.297	7.22287	517.8	521.1	0.633276
Caspe	Spain	2015	Olive	Big bag	Cont	Helicoidal knives	V5	2	A	0	0	5.90709	10.7819	22.9402	25.3489	28.4649	6.55706	523.1	527.4	0.81532
Caspe	Spain	2015	Olive	Big bag	Cont	Helicoidal knives	V5	3	A	0	0	9.75321	0.35538	31.155	24.9161	26.002	7.81836	506.5	508.1	0.314899
Caspe	Spain	2015	Olive	Big bag	Cont	Helicoidal knives	V5	4	A	26.051	0	16.8166	0.807784	17.0369	12.1351	20.7821	6.37048	544.7	547.1	0.438677
Fraga	Spain	2014	Peach	Big bag	Disc	hoe shape knives	V3	1	A	10.0964	0	14.1311	2.3027	29.4037	18.9333	16.237	8.89589	508.1	512.6	0.877877	59.278	177.666
Fraga	Spain	2014	Peach	Big bag	Disc	hoe shape knives	V3	2	A	9.86151	0	0.167144	3.36676	22.2302	28.1757	21.0363	15.1624	418.8	424.9	1.43563	59.9591	229.866
Fraga	Spain	2014	Peach	Big bag	Disc	hoe shape knives	V3	3	A	4.58587	0	21.2681	9.21853	32.9668	17.1268	11.4647	3.36921	427.4	430.6	0.743149	58.5898	213.087
Fraga	Spain	2014	Peach	Big bag	Disc	hoe shape knives	V3	4	A	8.34667	0	3.97896	1.25772	29.1562	26.595	18.3627	12.3028	437.3	439.1	0.409929	58.5247	207.494
Fraga	Spain	2014	Peach	Big bag	Disc	hoe shape knives	V3	5	A												57.4074	218.68
Fraga	Spain	2014	Peach	Big bag	Disc	hoe shape knives	V3	6	A												58.3062
Fraga	Spain	2014	Peach	Big bag	Disc	hoe shape knives	V3	7	A												59.6698
Alcaniz	Spain	2014	Almond	container	Disc	hoe shape knives	V4	1	A	9.05979	0	2.36194	8.68325	24.9886	34.4477	15.7462	4.71246	876.4	877.4	0.113973	83.9749
Alcaniz	Spain	2014	Almond	container	Disc	hoe shape knives	V4	1	B	12.3351	0	0.698216	0	34.497	28.6786	17.0546	6.73649	773.4	775.7	0.296506	82.548
Alcaniz	Spain	2014	Almond	container	Disc	hoe shape knives	V4	1	C	4.16553	0	0	0.136129	31.364	36.428	18.6768	9.22951	734.6	735.2	0.0816104	82.706
Alcaniz	Spain	2014	Almond	container	Disc	hoe shape knives	V4	1	D	3.49881	0	0	1.04304	33.9847	42.3026	14.3517	4.81912	757.4	759.2	0.237092	82.4065
Alcaniz	Spain	2014	Almond	container	Disc	hoe shape knives	V4	1	E												81.4395
Alcaniz	Spain	2014	Almond	container	Disc	hoe shape knives	V4	2	A	5.07189	0	0	1.10948	33.2843	32.6163	20.2989	7.61916	883.3	886.4	0.349729
Alcaniz	Spain	2014	Almond	container	Disc	hoe shape knives	V4	2	B	1.65909	0	1.86364	0.806818	25.6364	33.6591	21.6705	14.7045	880	892.9	1.44473
Alcaniz	Spain	2014	Almond	container	Disc	hoe shape knives	V4	2	C	0.414417	0.753485	0	2.03441	23.3329	41.1152	21.5873	10.7623	796.3	796.9	0.0752918
Alcaniz	Spain	2014	Almond	container	Disc	hoe shape knives	V4	2	D	4.12844	0.929193	0	0	30.04	35.0623	18.725	11.115	850.2	851.1	0.105746
Alcaniz	Spain	2014	Almond	container	Disc	hoe shape knives	V4	3	A	2.2595	0	0.718932	5.5004	26.1897	38.8451	18.3271	8.15931	876.3	877.5	0.136752
Alcaniz	Spain	2014	Almond	container	Disc	hoe shape knives	V4	3	B	11.7534	0.694934	0	0.654648	34.7366	31.9972	14.4023	5.7609	992.9	993.9	0.100614
Alcaniz	Spain	2014	Almond	container	Disc	hoe shape knives	V4	3	C	8.11631	0	4.60177	5.08217	34.4374	30.67	12.4399	4.65234	791	792.6	0.201867
Alcaniz	Spain	2014	Almond	container	Disc	hoe shape knives	V4	3	D	2.21815	0	0.979864	6.6437	33.3908	30.6665	16.4208	9.6802	928.7	930	0.139785
Alcaniz	Spain	2014	Almond	container	Disc	hoe shape knives	V4	4	A	16.7221	0	1.11639	0	30.9145	26.3183	16.1639	8.76485	842	843.9	0.225145
Alcaniz	Spain	2014	Almond	container	Disc	hoe shape knives	V4	4	B	8.76557	0	0.495708	0.108814	17.2289	39.2456	22.5003	11.6552	827.1	828.8	0.205116
Alcaniz	Spain	2014	Almond	container	Disc	hoe shape knives	V4	4	C	2.10736	0	1.98536	0.332742	31.799	38.8531	17.6242	7.29814	901.6	903.5	0.210293
Alcaniz	Spain	2014	Almond	container	Disc	hoe shape knives	V4	4	D	1.52642	0	0	3.2196	44.1252	32.0934	13.5326	5.50282	779.6	780.5	0.115311
Alcaniz	Spain	2014	Almond	container	Disc	hoe shape knives	V4	5	A	1.37437	0	0	2.61952	52.0498	28.2274	12.2519	3.47704	851.3	852.8	0.175891
Alcaniz	Spain	2014	Almond	container	Disc	hoe shape knives	V4	5	B	5.3711	0	6.8941	5.58432	36.5722	30.2163	11.7169	3.64504	984.9	987.5	0.263291
Alcaniz	Spain	2014	Almond	container	Disc	hoe shape knives	V4	5	C	3.42295	0	1.72924	7.52102	40.7793	30.7947	12.1402	3.61246	844.3	845.5	0.141928
Alcaniz	Spain	2014	Almond	container	Disc	hoe shape knives	V4	5	D	24.7733	0	0	4.00045	29.3631	28.2865	9.83681	3.7398	882.4	884	0.180995
